# Supplementary material for: MAP2 phosphorylation: mechanisms, functional consequences, and emerging insights
Source: Front Cell Neurosci. 2025 Jul 30;19:1610371. doi: 10.3389/fncel.2025.1610371 (PMC12343504; doi:10.3389/fncel.2025.1610371)
Supplement: Supplementary file 1 [file Table_1.xlsx]

## Sheet: Legend
Table 1. Low-throughput Experimentally Validated MAP2 Phosphorylation Sites and Their Functional Implications
Column Header	Definition
Amino acid	The specific amino acid residue at the phosphorylation site
Phosphorylation site (human MAP2b)	The position of the phosphorylation site in the human MAP2b isoform
Phosphorylation site (human MAP2c)	The position of the phosphorylation site in the human MAP2c isoform
Kinases	The kinases responsible for phosphorylating the specified site
GeneName	The gene symbols corresponding to the kinases
Function	The functional consequences of phosphorylation at this site
Reference	The literature supporting the identification and functional characterization of the phosphorylation sites
Reference (PMID)	The PMID of the references

## Sheet: Table 1
Amino acid	Phosphorylation site (human MAP2b)	Phosphorylation site (human MAP2c)	Kinases	GeneName	Function	Reference	Reference (PMID)
S	44	44	CDK2	CDK2		Plucarová et al. 2022	PMID: 35987383
Y	67	67	Fyn	Fyn	Phosphorylation of MAP-2c by Fyn Recruits the SH2 Domain of Grb2	Zamora-Leon et al. 2005	PMID: 15536091
T	80	80	CDK2	CDK2		Plucarová et al. 2022	PMID: 35987383
S	136	136	ERK2 (MAPK), GSK3β, CDK	MAPK1, GSK3B, CDK1	no effect on the binding of MAP2 to microtubules; reduce binding to EB3	Berling et al. 1994; Kapitein et al. 2011	PMID: 7525290; PMID: 21632941
S	1534	178	ERK2 (MAPK)	MAPK1		Plucarová et al. 2022	PMID: 35987383
S	1540	184	PKA	PRKACA	enhance the affinity of the binding of MAP2 to 14-3-3ζ; reduce the binding of MAP2 to MT and inhibit the MT-nucleating activiety of MAP2	Jansen et al. 2017; Itoh et al. 1997; Plucarová et al. 2022	PMID: 28258221; PMID: 9376363; PMID: 35987383
S	1555	199	PKA	PRKACA		Jansen et al. 2017	PMID: 28258221
S	1568	212	PKA	PRKACA		Jansen et al. 2017	PMID: 28258221
S	1570	214	PKA	PRKACA		Jansen et al. 2017	PMID: 28258221
T	1577	221	PKA	PRKACA	enhance the affinity of the binding of MAP2 to 14-3-3ζ; reduce the binding of MAP2 to MT and inhibit the MT-nucleating activiety of MAP2	Jansen et al. 2017; Alexa et al. 2002	PMID: 28258221; PMID: 12369833
S	1588	232	PKA	PRKACA		Jansen et al. 2017	PMID: 28258221
S	1598	242	CDK2	CDK2		Plucarová et al. 2022	PMID: 35987383
T	1602	246	ERK2 (MAPK)	MAPK1		Plucarová et al. 2022	PMID: 35987383
T	1605	249	ERK2 (MAPK)	MAPK1		Plucarová et al. 2022	PMID: 35987383
T	1613	257	JNK1, CDK5, GSK3β ,ERK2, CDK1, p42MAPK	MAPK8,CDK5, GSK3β, MAPK1, CDK1, p42	necessary and sufficient for protrusion growth; reduce binding of MAP2 to MT and inhibit MT-nucleating and MT-stabilizing activity of MAP2; neurons expressing HMW-MAP2T1619D,T1622D,T1625D show increase in dendrite nuber, dendrite length of high order dendrtie, and arbor branching	Komulainen et al. 2014; Björkblom et al. 2005; Tseng et al. 2005; Novis et al. 19763; Sánchez et al. 1996; Sánchez et al. 1996; Itoh et al. 1997	PMID: 25309320; PMID: 16000625; PMID: 16039524; PMID: 10826493; PMID: 8944764; PMID: 8944764; PMID: 9376363
T	1616	260	JNK1, CDK5, GSK3β ,ERK2, CDK1, p42MAPK	MAPK8,CDK5, GSK3β, MAPK1, CDK1, p42	necessary and sufficient for protrusion growth; reduce binding of MAP2 to MT and inhibit MT-nucleating and MT-stabilizing activity of MAP2; neurons expressing HMW-MAP2T1619D,T1622D,T1625D show increase in dendrite nuber, dendrite length of high order dendrtie, and arbor branching	Komulainen et al. 2014; Björkblom et al. 2005; Tseng et al. 2005; Novis et al. 19763; Sánchez et al. 1996; Sánchez et al. 1996; Itoh et al. 1997	PMID: 25309320; PMID: 16000625; PMID: 16039524; PMID: 10826493; PMID: 8944764; PMID: 8944764; PMID: 9376363
T	1619	263	JNK1, CDK5, GSK3β ,ERK2, CDK1, p42MAPK	MAPK8,CDK5, GSK3β, MAPK1, CDK1, p42	necessary and sufficient for protrusion growth; reduce binding of MAP2 to MT and inhibit MT-nucleating and MT-stabilizing activity of MAP2; neurons expressing HMW-MAP2T1619D,T1622D,T1625D show increase in dendrite nuber, dendrite length of high order dendrtie, and arbor branching	Komulainen et al. 2014; Björkblom et al. 2005; Tseng et al. 2005; Novis et al. 19763; Sánchez et al. 1996; Sánchez et al. 1996; Itoh et al. 1997	PMID: 25309320; PMID: 16000625; PMID: 16039524; PMID: 10826493; PMID: 8944764; PMID: 8944764; PMID: 9376363
S	1621	265	CDK2	CDK2		Plucarová et al. 2022	PMID: 35987383
S	1631	275	ERK2 (MAPK)	MAPK1		Plucarová et al. 2022	PMID: 35987383
S	1634	278	ERK2 (MAPK)	MAPK1		Plucarová et al. 2022	PMID: 35987383
T	1649	293	ERK2 (MAPK), CDK5	MAPK1	Abolish the SH3 binding domain, thus abolishing the binding of MAP2 to Fyn; ERK2 phosphorylation interfered mostly with binding to proline-rich regions of MAP2c; impair microtubule assembly and actin-binding	Zamora-Leon et al. 2001; DeGiosio et al. 2023; Contreras-Vallejos et al. 2014	PMID: 11546790; PMID: 37702880; PMID: 24658276
S	1653	297	ERK2 (MAPK)	MAPK1	Abolish the SH3 binding domain, thus abolishing the binding of MAP2 to Fyn; ERK2 phosphorylation interfered mostly with binding to proline-rich regions of MAP2c	Zamora-Leon et al. 2001	PMID: 11546790
T	1656	300			impair microtubule assembly and actin-binding	DeGiosio et al. 2023	PMID: 37702880
S	1679	323	p110mark		reduce the binding of MAP2 to microtubule; cause the loss of ability to stablize microtubules and support the growth and nucleation of microtubules	Illenberger et al. 1996	PMID: 8631898
S	1679	323	PKA	PRKACA	MAP2C dissociation from microtubules and redistribution to the peripheral actin cytoskeleton	Ozer et al. 2000	PMID: 11029056
S	1701	354	PKA	PRKACA	MAP2C dissociation from microtubules and redistribution to the peripheral actin cytoskeleton	Ozer et al. 2000	PMID: 11029056
S	1702	346	PKC	PRKCA	reduce both MAP2‘S ability to stimulate the rate and extent of micrutubulin assembly	Ainsztein et al. 1994	PMID: 7961787
S	1710	354	PKC, p110mark	PRKCA	reduce the binding of MAP2 to microtubule; cause the loss of ability to stablize microtubules and support the growth and nucleation of microtubules	Ainsztein et al. 1994; Illenberger et al. 1996	PMID: 7961787; PMID: 8631898
S	1727	371	PKC, PKA	PRKCA, PRKACA	reduce both MAP2‘S ability to stimulate the rate and extent of micrutubulin assembly in the presence of pS1702 and/or pS1710	Ainsztein et al. 1994; Jansen et al. 2017	PMID: 7961787; PMID: 28258221
S	1742	386	PKA	PRKACA	MAP2C dissociation from microtubules and redistribution to the peripheral actin cytoskeleton	Ozer et al. 2000	PMID: 11029056
S	1782	426	CDK5, ERK2		impair microtubule assembly and actin-binding, inhibit protein synthesis	Grubisha et al. 2021; Rigbolt et al. 2011; DeGiosio et al. 2023; Plucarová et al. 2022	PMID: 33526823; PMID: 21406692; PMID: 37702880; PMID: 35987383
S	1786	430				Rigbolt et al. 2011	PMID: 21406692
S	1787	431				Rigbolt et al. 2011	PMID: 21406692
S	1790	434	PKA	PRKACA		Rigbolt et al. 2011; Plucarová et al. 2022	PMID: 21406692; PMID: 35987383
S	1795	439	PKA	PRKACA	enhance the affinity of the binding of MAP2 to 14-3-3ζ; reduce the binding of MAP2 to MT and actin, and inhibit the MT-nucleating activiety of MAP2	Jansen et al. 2017; Alexa et al. 2002	PMID: 28258221; PMID: 12369833
S	1798	442	PKA	PRKACA		Jansen et al. 2017	PMID: 28258221
S	1799	443			impair microtubule assembly	Rigbolt et al. 2011; DeGiosio et al. 2023	PMID: 21406693; PMID: 37702880
S	1802	446	PKA	PRKACA		Jansen et al. 2017	PMID: 28258221
S	1808	452	ERK2	MAPK1		Plucarová et al. 2022	PMID: 35987383
S	KXGS motifs	KXGS motifs	MARK1	MARK1	disrupt the microtubule array	Drewes et al. 1997	PMID: 9108484
S	KXGS motifs	KXGS motifs	MARK2	MARK2	disrupt the microtubule array	Drewes et al. 1997	PMID: 9108484
