# Supplementary material for: MAP2 phosphorylation: mechanisms, functional consequences, and emerging insights
Source: Front Cell Neurosci. 2025 Jul 30;19:1610371. doi: 10.3389/fncel.2025.1610371 (PMC12343504; doi:10.3389/fncel.2025.1610371)
Supplement: Supplementary file 2 [file Table_2.XLSX]

## Sheet: Legend
Table 2. High-throughput screening of MAP2 Phosphorylation Sites
Column Header	Definition
Amino acid	The specific amino acid residue at the phosphorylation site
Position in human MAP2b	The position of the phosphorylation site in the human MAP2b isoform
Position in human MAP2c	The position of the phosphorylation site in the human MAP2c isoform
Predicted Kinases	The predicted kinases responsible for phosphorylating the specified site given by PhosphoSitePlus
Reference	The literature supporting the identification of the phosphorylation sites
Reference (PMID)	The PMID of the references

## Sheet: Table 2
Amino acid	Position in human MAP2b	Position in human MAP2c	Predicted Kinases	Reference	Reference (PMID)
S	285	-	P38B	Collins et al. 2008; Gillette et al. 2020; Stuart et al. 2015; Mertins et al. 2014; Zhang et al. 2016	PMID: 18388127; PMID: 33212010; PMID: 25850435; PMID: 27251275; PMID: 24719451
T	290	-	JNK2	Mertins et al. 2016; Huttlin et al. 2010; Stuart et al. 2015; Mertins et al. 2014; Beli et al. 2012	PMID: 27251275; PMID: 21183079; PMID: 25850435; PMID: 24719451; PMID: 22424773
Y	592	-	FGFR2	Palacios-Moreno et al. 2015; Johnson et al. 2014; Moritz et al. 2010; Johnson et al. 2012	PMID: 25884760; PMID: 24927040; PMID: 20736484; PMID: 22964225
S	610	-	ERK2	Tweedie-Cullen et al. 2009; Goswami et al. 2012; Wiśniewski et al. 2010; Munton et al. 2007; Mertins et al. 2014	PMID: 19737024; PMID: 22807455; PMID: 20415495; PMID: 17114649; PMID: 27251275
S	629	-	KIS	Lundby et al. 2012; Collins et al. 2008; Ballif et al. 2004; Mertins et al. 2016; Sacco et al. 2016	PMID: 22673903; PMID: 18388127; PMID: 15345747; PMID: 27841257; PMID: 27251275
S	821	-	MAPKAPK5	Ballif et al. 2004; Nagai et al. 2016; Palacios-Moreno et al. 2015; Sharma et al. 2014; Mertins et al. 2014	PMID: 15345747; PMID: 26804993; PMID: 25884760; PMID: 25159151; PMID: 27251275
S	823	-	CAMK2G	Palacios-Moreno et al. 2015; Goswami et al. 2012; Sacco et al. 2016; ertins et al. 2014	PMID: 25884760; PMID: 22807455; PMID: 27841257; PMID: 27251275
S	833	-	PRKD1	Sacco et al. 2016; DeNardo et al. 2013; Mertins et al. 2016; Stuart et al. 2015; Mertins et al. 2014	PMID: 27841257; PMID: 24349301; PMID: 27251275; PMID: 25850435; PMID: 24719451
T	1154	-	AlphaK3	Li et al. 2016; Trinidad et al. 2012; Goswami et al. 2012; Lundby et al. 2012; Huttlin et al. 2010	PMID: 27507650; PMID: 22645316; PMID: 22807455; PMID: 22673903; PMID: 21183079
S	1155	-	CLK2	Li et al. 2016; Trinidad et al. 2012; Goswami et al. 2012; Sacco et al. 2016; Schweppe et al. 2013	PMID: 27507650; PMID: 22645316; PMID: 22807455; PMID: 27841257; PMID: 23911959
S	1324	-	GSK3B	Luerman et al. 2014; Mertins et al. 2016; Carrier et al. 2016; Stuart et al. 2015; Mertins et al. 2014	PMID: 24117733; PMID: 27251275; PMID: 27362937; PMID: 25850435; PMID: 24719451
S	1347	-	GRK7	Sharma et al. 2014; Herskowitz et al. 2010; Xia et al. 2008; Rigbolt et al. 2011; Mertins et al. 2016	PMID: 25159151; PMID: 20886841; PMID: 18510355; PMID: 21406692; PMID: 27251275
S	1353	-	GSK3B	Carls et al. 2011; Mertins et al. 2016; Carrier et al. 2016; Stuart et al. 2015; Sharma et al. 2014	PMID: 21406693; PMID: 27251275; PMID: 27362937; PMID: 25850435; PMID: 25159151
T	1440	-	SRPK3	Goswami et al. 2012; Tweedie-Cullen et al. 2009; Trinidad et al. 2006; Trinidad et al. 2005	PMID: 22807455; PMID: 19737024; PMID: 16452087; PMID: 15748150
S	1480	-	SRPK3	Shiromizu et al. 2013; Goswami et al. 2012; Mertins et al. 2016; Bombard et al. 1989; Sacco et al. 2016	PMID: 23312004; PMID: 22807455; PMID: 27251275; PMID: 2471945; PMID: 27841257
T	1590	234	TAO3	Collins et al. 2008; Xiao et al. 2010; Verano-Braga et al. 2012; Biarc et al. 2012	PMID: 18388127; PMID: 20686112; PMID: 22497526; PMID: 22027198
S	1591	235	CHAK1	Collins et al. 2008; Huttlin et al. 2010; Biarc et al. 2012; Ballif et al. 2004	PMID: 18388127; PMID: 21183079; PMID: 22027198; PMID: 15345747
T	1594	238	LKB1	Ballif et al. 2004; Goswami et al. 2012; Huttlin et al. 2010; Yu et al. 2011; Collins et al. 2008	PMID: 15345747; PMID: 22807455; PMID: 21183079; PMID: 21659605; PMID: 18388127
T	1599	243	VRK2	Ballif et al. 2004; Goswami et al. 2012; Huttlin et al. 2010; Yu et al. 2011; Collins et al. 2008	PMID: 15345747; PMID: 22807455; PMID: 21183079; PMID: 21659605; PMID: 18388127
S	1608	252	PRPK	Goswami et al. 2012; Biarc et al. 2012; Huttlin et al. 2010; Collins et al. 2008; Munton et al. 2007	PMID: 22807455; PMID: 22027198; PMID: 21183079; PMID: 18388127; PMID: 17114649
Y	1609	253	ROS	Herskowitz et al. 2010; Goswami et al. 2012; Huttlin et al. 2010; Collins et al. 2008	PMID: 20886841; PMID: 22807455; PMID: 21183079; PMID: 18388127
S	1611	255	MLK2	Verano-Braga et al. 2012; Ballif et al. 2004; Palacios-Moreno et al. 2015; Johnson et al. 2014	PMID: 22497526; PMID: 15345747; PMID: 25884760; PMID: 24927040
Y	1622	266	JAK2	Palacios-Moreno et al. 2015; Johnson et al. 2014	PMID: 25884760; PMID: 24927040
T	1780	424	SMG1	Lundby et al. 2012; Huttlin et al. 2010; Sacco et al. 2016; Li et al. 2016; Carrier et al. 2016	PMID: 22673903; PMID: 21183079; PMID: 27841257; PMID: 27507650; PMID: 27362937
S	1786	430	CHAK2	Carls et al. 2011; DeNardo et al. 2013; Carrier et al. 2016; Stuart et al. 2015; DeNardo et al. 2013	PMID: 21406693; PMID: 24349301; PMID: 27362937; PMID: 25850435; PMID: 24349301
S	1787	431	PAK4	Carls et al. 2011; Carrier et al. 2016; Stuart et al. 2015; PMID: 24670416; DeNardo et al. 2013	PMID: 21406693; PMID: 27362937; PMID: 25850435; PMID: 24670416; PMID: 24349301
S	1802	446	MEKK1	Carls et al. 2011; PMID: 28258221; DeNardo et al. 2013; PMID: 20071362; Collins et al. 2008	PMID: 21406693; PMID: 28258221; PMID: 24349301; PMID: 20071362; PMID: 18388127
